# Supplementary material for: A Comprehensive Functional Investigation of the Human Translocator Protein 18 kDa (TSPO) in a Novel Human Neuronal Cell Knockout Model
Source: Int J Mol Sci. 2024 Nov 29;25(23):12882. doi: 10.3390/ijms252312882 (PMC11641651; doi:10.3390/ijms252312882)
Supplement: Supplementary file 1 [file ijms-25-12882-s001.zip]

Archive with 1 entries (1 files):
- ijms-3317308-supplementary.pdf
